# Supplementary material for: Membrane Vesicles of Pectobacterium as an Effective Protein Secretion System
Source: Int J Mol Sci. 2021 Nov 22;22(22):12574. doi: 10.3390/ijms222212574 (PMC8623790; doi:10.3390/ijms222212574)
Supplement: Supplementary file 1 [file ijms-22-12574-s001.zip]

Archive with 1 entries (1 files):
- Jonca J corrected supplement.pdf
